# Supplementary material for: Combined Polarization/Magnetic Modulation of a Transverse NMR Gyroscope
Source: Sensors (Basel). 2023 May 11;23(10):4649. doi: 10.3390/s23104649 (PMC10222852; doi:10.3390/s23104649)
Supplement: Supplementary file 1 [file sensors-23-04649-s001.zip]

Archive with 1 entries (1 files):
- sensors-2203728-supplementary.pdf
